# Supplementary material for: Transcriptome profiling of Pinus radiata juvenile wood with contrasting stiffness identifies putative candidate genes involved in microfibril orientation and cell wall mechanics
Source: BMC Genomics. 2011 Oct 1;12:480. doi: 10.1186/1471-2164-12-480 (PMC3224210; doi:10.1186/1471-2164-12-480)
Supplement: Additional file 2 — A list of the 108 identified candidate genes. Candidate genes were selected from differentially transcribed unigenes that were confirmed in at least two of the three microarray experiments. [file 1471-2164-12-480-S2.XLS]

## Sheet: Sheet1
Table S1. A list of the 108 identified candidate genes for juvenile wood with high (HS) and low stiffness (LS) (or low and high microfibril angle-MFA) in radiata pine
Notes: Flynn-EW: earlywood in Flynn (spring); Flynn-LW: latewood in Flynn (autumn); and Kromelite-LW: latewood in Kromelite (summer).
Gene expression ratios are showed as relative transcript abundance in developing xyelm between HS with low MFA and LS with high MFA.
No.	Developing xylem	Candidate genes	Selected in	Selected in	Selected in	Ratio in Fylnn-EW	P-value in Flynn-EW	Ratio in Fylnn-LW	P-value in Flynn-LW	Ratio in Kromelite-LW	P-value in Kromelite-LW	Average Ratio	Average P-value
1	HS & Low MFA	Actin depolymerizing factor	Flynn-EW	Flynn-LW	Kromelite-LW	1.74368	0.048	1.81848	0.051	1.93479	0.042	1.83232	0.047
2	HS & Low MFA	C4H, Cinnamic acid 4-hydroxylase	Flynn-EW	Flynn-LW	Kromelite-LW	1.64543	0.047	1.71429	0.021	1.40214	0.014	1.58729	0.0273333
3	HS & Low MFA	Elicitor inducible beta-1,3-glucanase	Flynn-EW	Flynn-LW	Kromelite-LW	2.18	0.05	1.71	0.049	1.38	0.042	1.75667	0.047
4	HS & Low MFA	Phytochrome	Flynn-EW	Flynn-LW	Kromelite-LW	1.70063	0.01	1.57933	0.027	1.40495	0.037	1.56164	0.0246667
5	HS & Low MFA	Tubulin beta-3	Flynn-EW	Flynn-LW	Kromelite-LW	1.74	0.048	1.57617	0.05	1.62093	0.014	1.6457	0.0373333
6	HS & Low MFA	60S ribosomal protein L15-2	Flynn-EW	Flynn-LW		1.51624	0.0541687	1.45016	0.001			1.4832	0.0275843
7	HS & Low MFA	60S ribosomal protein L23A		Flynn-LW	Kromelite-LW			1.40564	0.0541679	1.40364	0.00951968	1.40464	0.0318438
8	HS & Low MFA	Actin		Flynn-LW	Kromelite-LW			1.52	0.037	1.32	0.012	1.42	0.0245
9	HS & Low MFA	ADP ATP carrier protein		Flynn-LW	Kromelite-LW			1.75593	0.048	1.46668	0.035	1.61131	0.0415
10	HS & Low MFA	Alpha/beta hydrolase		Flynn-LW	Kromelite-LW			1.32055	0.043	1.34123	0.0539975	1.33089	0.0484988
11	HS & Low MFA	Arabidopsis chr5, P1 clone:MFO20		Flynn-LW	Kromelite-LW			1.78342	0.0314153	1.47215	0.0596881	1.62779	0.0455517
12	HS & Low MFA	At1g71270		Flynn-LW	Kromelite-LW			1.70107	0.052	1.38474	0.00991089	1.5429	0.0309554
13	HS & Low MFA	At2g28940		Flynn-LW	Kromelite-LW			1.34546	0.0200502	1.58873	0.0192513	1.4671	0.0196508
14	HS & Low MFA	At3g45600	Flynn-EW		Kromelite-LW	1.78586	0.048844			1.6181	0.0368754	1.70198	0.0428597
15	HS & Low MFA	At4g34270		Flynn-LW	Kromelite-LW			1.33125	0.0496395	1.44608	0.0467743	1.38867	0.0482069
16	HS & Low MFA	C3H, P-coumarate 3-hydroxylase		Flynn-LW	Kromelite-LW			1.41058	0.044	1.51589	0.036	1.46323	0.04
17	HS & Low MFA	CAD, Cinnamyl alcohol dehydrogenase		Flynn-LW	Kromelite-LW			1.49481	0.048	1.34178	0.051	1.4183	0.0495
18	HS & Low MFA	Chaperone GrpE type 1	Flynn-EW		Kromelite-LW	1.45562	0.0490257			1.45063	0.0511317	1.45312	0.0500787
19	HS & Low MFA	Chloroplast DnaJ-like protein 2		Flynn-LW	Kromelite-LW			1.47944	0.0459369	1.6098	0.0490368	1.54462	0.0474869
20	HS & Low MFA	Cytochrome b5		Flynn-LW	Kromelite-LW			1.39	0.047	1.41	0.039	1.4	0.043
21	HS & Low MFA	Cytokinin-binding protein		Flynn-LW	Kromelite-LW			1.41058	0.047	1.56831	0.039	1.48945	0.043
22	HS & Low MFA	D-cysteine desulfhydrase		Flynn-LW	Kromelite-LW			1.33988	0.042	1.30807	0.0520528	1.32398	0.0470264
23	HS & Low MFA	Defender against apoptotic death 1		Flynn-LW	Kromelite-LW			1.41035	0.0397222	1.3611	0.0532694	1.38573	0.0464958
24	HS & Low MFA	DR688051	Flynn-EW	Flynn-LW		1.31317	0.0150265	1.77886	0.0464824			1.54601	0.0307544
25	HS & Low MFA	eIF-2-gamma		Flynn-LW	Kromelite-LW			1.41482	0.038	1.39934	0.05	1.40708	0.044
26	HS & Low MFA	F14P13.8 protein		Flynn-LW	Kromelite-LW			1.52939	0.00179926	1.58464	0.0509757	1.55702	0.0263875
27	HS & Low MFA	F3F20.17 protein		Flynn-LW	Kromelite-LW			1.68215	0.0289421	1.41073	0.053	1.54644	0.040971
28	HS & Low MFA	F3F20.2 protein		Flynn-LW	Kromelite-LW			1.56518	0.012	1.71772	0.052	1.64145	0.032
29	HS & Low MFA	F5O11.10 protein		Flynn-LW	Kromelite-LW			1.39154	0.00784544	1.55318	0.051	1.47236	0.0294227
30	HS & Low MFA	Hin1 containing protein		Flynn-LW	Kromelite-LW			1.45063	0.045	1.54651	0.028	1.49857	0.0365
31	HS & Low MFA	Light-inducible protein ATLS1		Flynn-LW	Kromelite-LW			1.50682	0.04	1.65037	0.05	1.57859	0.045
32	HS & Low MFA	Os04g0402100		Flynn-LW	Kromelite-LW			1.65037	0.048	1.44196	0.007	1.54616	0.0275
33	HS & Low MFA	Os05g0398100		Flynn-LW	Kromelite-LW			1.4005	0.054	1.42013	0.0519438	1.41031	0.0529719
34	HS & Low MFA	Os07g0462200		Flynn-LW	Kromelite-LW			1.38265	0.023	1.55271	0.05	1.46768	0.0365
35	HS & Low MFA	OSJNBb0016H12.27	Flynn-EW	Flynn-LW		1.43197	0.0496409	1.40427	0.052			1.41812	0.0508204
36	HS & Low MFA	PCBER		Flynn-LW	Kromelite-LW			1.33	0.036	1.32	0.027	1.325	0.0315
37	HS & Low MFA	PrCesA1		Flynn-LW	Kromelite-LW			1.51	0.054	1.46	0.012	1.485	0.033
38	HS & Low MFA	PrCesA11		Flynn-LW	Kromelite-LW			1.75593	0.051	1.46815	0.047	1.61204	0.049
39	HS & Low MFA	PrCesA3		Flynn-LW	Kromelite-LW			1.44	0.049	1.49	0.046	1.465	0.0475
40	HS & Low MFA	PrCesA7	Flynn-EW	Flynn-LW		2.41	0.045	1.4	0.033			1.905	0.039
41	HS & Low MFA	Q2HRR6		Flynn-LW	Kromelite-LW			1.53419	0.051	1.42904	0.039	1.48161	0.045
42	HS & Low MFA	Q670N9		Flynn-LW	Kromelite-LW			1.59042	0.031	1.41199	0.052	1.50121	0.0415
43	HS & Low MFA	Q9LEN5		Flynn-LW	Kromelite-LW			1.50983	0.046	1.5388	0.031	1.52431	0.0385
44	HS & Low MFA	SDL-1 protein	Flynn-EW	Flynn-LW		1.44283	0.0502956	1.34445	0.0018787			1.39364	0.0260871
45	HS & Low MFA	Sucrose synthase		Flynn-LW	Kromelite-LW			1.38	0.054	1.31	0.045	1.345	0.0495
46	HS & Low MFA	TC59987		Flynn-LW	Kromelite-LW			1.79655	0.0450911	1.47851	0.0119518	1.63753	0.0285214
47	HS & Low MFA	TC66338		Flynn-LW	Kromelite-LW			1.42095	0.00470484	1.60704	0.0469898	1.51399	0.0258473
48	HS & Low MFA	TC76061		Flynn-LW	Kromelite-LW			1.3687	0.0452821	1.75049	0.048514	1.55959	0.0468981
49	HS & Low MFA	Vacuolar ATPase subunit c		Flynn-LW	Kromelite-LW			1.38819	0.016	1.46228	0.051	1.42524	0.0335
50	HS & Low MFA	Vignain precursor		Flynn-LW	Kromelite-LW			1.42049	0.008	1.87949	0.037	1.64999	0.0225
51	HS & Low MFA	Zinc finger, C2H2-type		Flynn-LW	Kromelite-LW			1.31243	0.0377304	1.49537	0.0398562	1.4039	0.0387933
52	LS & High MFA	At1g31190	Flynn-EW	Flynn-LW	Kromelite-LW	1.51589	0.027	1.67364	0.022	1.38958	0.059	1.52637	0.036
53	LS & High MFA	10 kDa chaperonin protein	Flynn-EW		Kromelite-LW	1.49664	0.0542263			1.33438	0.0449695	1.41551	0.0495979
54	LS & High MFA	ALG2-interacting protein X		Flynn-LW	Kromelite-LW			1.42137	0.0208872	1.33262	0.049	1.377	0.0349436
55	LS & High MFA	Annexin 1c		Flynn-LW	Kromelite-LW			1.40495	0.053	1.37026	0.048	1.3876	0.0505
56	LS & High MFA	Arabidopsis thaliana genomic DNA, chromosome 3, BAC clone:F14O13		Flynn-LW	Kromelite-LW			1.45879	0.0388297	1.52111	0.0542456	1.48995	0.0465376
57	LS & High MFA	Arabidopsis thaliana genomic DNA, chromosome 5, P1 clone:MQN23		Flynn-LW	Kromelite-LW			1.86209	0.00187769	1.91128	0.0474198	4.38669	0.0246488
58	LS & High MFA	At2g46510		Flynn-LW	Kromelite-LW			1.40214	0.02	1.4755	0.054	1.43882	0.037
59	LS & High MFA	At5g37370		Flynn-LW	Kromelite-LW			1.40159	0.0426003	1.60119	0.0175522	1.50139	0.0300762
60	LS & High MFA	Brix domain-containing protein	Flynn-EW		Kromelite-LW	1.46479	0.0514807			1.38617	0.0433135	1.42548	0.0473971
61	LS & High MFA	C13 endopeptidase NP1		Flynn-LW	Kromelite-LW			1.375	0.0377566	1.36621	0.0450675	1.3706	0.0414121
62	LS & High MFA	CC-NBS-LRR resistance-like		Flynn-LW	Kromelite-LW			1.32976	0.051	1.34582	0.048	1.33779	0.0495
63	LS & High MFA	CDNA sequence BC003883		Flynn-LW	Kromelite-LW			1.75668	0.0540617	1.4638	0.0449194	1.61024	0.0494906
64	LS & High MFA	Cellulase		Flynn-LW	Kromelite-LW			1.35527	0.004	1.34447	0.054	1.34987	0.029
65	LS & High MFA	Cyclin-like F-box		Flynn-LW	Kromelite-LW			1.45	0.021	1.28	0.052	1.365	0.0365
66	LS & High MFA	CYP, Multidomain cyclophilin PPlases		Flynn-LW	Kromelite-LW			1.34447	0.026	1.3139	0.002	1.32919	0.014
67	LS & High MFA	Disease resistance gene	Flynn-EW		Kromelite-LW	1.22	0.052			1.25	0.046	1.235	0.049
68	LS & High MFA	DnaJ domain containing protein		Flynn-LW	Kromelite-LW			1.61607	0.023	1.58249	0.045	1.59928	0.034
69	LS & High MFA	Down-regulated in metastasis		Flynn-LW	Kromelite-LW			1.42049	0.004	1.36752	0.01	1.394	0.007
70	LS & High MFA	Early-responsive to dehydration stress	Flynn-EW		Kromelite-LW	1.53726	0.011			1.36752	0.05	1.45239	0.0305
71	LS & High MFA	Emb|CAB86899.1		Flynn-LW	Kromelite-LW			1.65699	0.013	1.42476	0.036	1.54087	0.0245
72	LS & High MFA	Embryo abundance protein		Flynn-LW	Kromelite-LW			1.40858	0.0528421	1.39785	0.0307627	1.40322	0.0418024
73	LS & High MFA	Ethylene-forming enzyme		Flynn-LW	Kromelite-LW			1.44051	0.02	1.44484	0.022	1.44268	0.021
74	LS & High MFA	F10B6.11		Flynn-LW	Kromelite-LW			1.30083	0.04	1.42333	0.049	1.36208	0.0445
75	LS & High MFA	F18K10.26 protein		Flynn-LW	Kromelite-LW			1.33776	0.039	1.73152	0.002	1.53464	0.0205
76	LS & High MFA	FadR		Flynn-LW	Kromelite-LW			1.50381	0.045	1.62093	0.051	1.56237	0.048
77	LS & High MFA	Ferredoxin		Flynn-LW	Kromelite-LW			1.38967	0.054	1.30694	0.00197634	1.3483	0.0279882
78	LS & High MFA	FtsK		Flynn-LW	Kromelite-LW			1.38892	0.00542708	1.37571	0.0387945	1.38231	0.0221108
79	LS & High MFA	Gb|AAC63835.1		Flynn-LW	Kromelite-LW			1.45789	0.0224633	1.53205	0.0519264	1.49497	0.0371948
80	LS & High MFA	Iodothyronine deiodinase 2		Flynn-LW	Kromelite-LW			1.3	0.054	1.21	0.045	1.255	0.0495
81	LS & High MFA	Kinase-like protein		Flynn-LW	Kromelite-LW			1.45	0.051	1.47	0.054	1.46	0.0525
82	LS & High MFA	LEA		Flynn-LW	Kromelite-LW			1.36889	0.021	1.43476	0.046	1.40183	0.0335
83	LS & High MFA	Methylenetetrahydrofolate reductase 1		Flynn-LW	Kromelite-LW			1.61285	0.051	1.40495	0.045	1.5089	0.048
84	LS & High MFA	Mitochondrial import receptor		Flynn-LW	Kromelite-LW			1.23	0.045	1.45	0.052	1.34	0.0485
85	LS & High MFA	Novel ESTs	Flynn-EW		Kromelite-LW	1.61275	0.051			1.6515	0.0495357	1.63212	0.0502678
86	LS & High MFA	Novel ESTs		Flynn-LW	Kromelite-LW			1.44406	0.0450088	1.33957	0.0464983	1.39182	0.0457535
87	LS & High MFA	Os03g0186800		Flynn-LW	Kromelite-LW			1.41623	0.038	1.34716	0.029	1.3817	0.0335
88	LS & High MFA	Os11g0660300		Flynn-LW	Kromelite-LW			1.62549	0.0157878	1.42085	0.053	1.52317	0.0343939
89	LS & High MFA	Os12g0472500		Flynn-LW	Kromelite-LW			1.36819	0.0472819	1.49043	0.0504699	1.42931	0.0488759
90	LS & High MFA	OSIGBa0111L12.1		Flynn-LW	Kromelite-LW			1.43031	0.0448021	1.67111	0.0522163	1.55071	0.0485092
91	LS & High MFA	Pectate lyase		Flynn-LW	Kromelite-LW			1.25	0.035	1.23	0.052	1.24	0.0435
92	LS & High MFA	Peroxidase	Flynn-EW		Kromelite-LW	1.25	0.012			1.21	0.036	1.23	0.024
93	LS & High MFA	Protein translation factor		Flynn-LW	Kromelite-LW			1.28	0.054	1.24	0.029	1.26	0.0415
94	LS & High MFA	Pseudotzain		Flynn-LW	Kromelite-LW			1.32711	0.04	1.41058	0.052	1.36884	0.046
95	LS & High MFA	Receptor-like protein kinase		Flynn-LW	Kromelite-LW			1.22	0.028	1.28	0.002	1.25	0.015
96	LS & High MFA	Sb50 Fragment	Flynn-EW		Kromelite-LW	1.25	0.011			1.3	0.053	1.275	0.032
97	LS & High MFA	SINA Fragment		Flynn-LW	Kromelite-LW			1.33397	0.0406694	1.42614	0.05	1.38005	0.0453347
98	LS & High MFA	Subtilisin-like protease		Flynn-LW	Kromelite-LW			1.27	0.052	1.33	0.049	1.3	0.0505
99	LS & High MFA	T12C24.11		Flynn-LW	Kromelite-LW			1.36479	0.04	1.39515	0.054	1.37997	0.047
100	LS & High MFA	T23J18.7		Flynn-LW	Kromelite-LW			1.30266	0.0449473	1.44073	0.0214664	1.3717	0.0332068
101	LS & High MFA	T8F5.4 protein		Flynn-LW	Kromelite-LW			1.46961	0.054	1.81484	0.044	1.64223	0.049
102	LS & High MFA	TC11650		Flynn-LW	Kromelite-LW			1.36428	0.0486443	2.08489	0.0514931	1.72458	0.0500687
103	LS & High MFA	TC57769	Flynn-EW		Kromelite-LW	1.62418	0.054			1.39934	0.052	1.51176	0.053
104	LS & High MFA	TC63092		Flynn-LW	Kromelite-LW			1.3843	0.0268813	1.54485	0.0536821	1.46458	0.0402817
105	LS & High MFA	TC79604		Flynn-LW	Kromelite-LW			2.81917	0.0523129	1.36546	0.046	2.09231	0.0491565
106	LS & High MFA	TCTP		Flynn-LW	Kromelite-LW			1.21	0.045	1.33	0.034	1.27	0.0395
107	LS & High MFA	Translation factor SUI1		Flynn-LW	Kromelite-LW			1.42049	0.049	1.38265	0.029	1.40157	0.039
108	LS & High MFA	Translation initiation factor 3 subunit 5		Flynn-LW	Kromelite-LW			1.36479	0.054	1.34447	0.039	1.35463	0.0465
