# Supplementary material for: Transcriptome profiling of Pinus radiata juvenile wood with contrasting stiffness identifies putative candidate genes involved in microfibril orientation and cell wall mechanics
Source: BMC Genomics. 2011 Oct 1;12:480. doi: 10.1186/1471-2164-12-480 (PMC3224210; doi:10.1186/1471-2164-12-480)
Supplement: Additional file 3 — LPO (left probe oligo) and RPO (right probe oligo) of selected genes. A total of 10 differentially transcribed genes identified in the microarray experiment using developing xylem collected in the Flynn trial in autumn were selected in the validation by reverse transcriptase-multiplex ligation dependent probe amplification (RT-MLPA). [file 1471-2164-12-480-S3.XLS]

## Sheet: Sheet1
Table S2. LPO (left probe oligo) and RPO (right probe oligo) of selected candidate genes involved in the validation by reverse transcriptase-multiplex ligation dependent probe amplification (RT-MLPA) using latewood samples collected in the Flynn trial.
Notes: HS- high stiffness; LS- low stiffness; MFA- microfibril angle.
Selected candidate genes	More transcribed in juvenile wood with	RPO or LPO	Probe sequence (5'---->3')	Probe length (bp)	Tm (°C)	G/C (%)	Amplification size (bp)	Notes
PrCesA3	HS and low MFA	RPO	GCTATACATGTGATCAGCTGTGGCTACGAAGAGAAAATCTAGATTGGATCTTGCTGGCAC	60	84.3	45	115	5’ phosphorylated
		LPO	GGGTTCCCTAAGGGTTGGACCAGAGTCGACCAATCCAGCTTCACTCATCAAAGAA	55	88.1	51
Chitinase-like protein	HS and low MFA	RPO	GGCAGGCACTAAAAGTGGATTTATTGCACCATCTAGATTGGATCTTGCTGGCAC	54	84.8	46	107	5’ phosphorylated
		LPO	GGGTTCCCTAAGGGTTGGACCAGTATACTGGAACTACAATTATGGACAATTAG	53	81.1	43
Protective protein for beta-galactosidase (PPBG)	HS and low MFA	RPO	CTTATTCAGAGTTTCAGATTGGGCTCTAGATTGGATCTTGCTGGCAC	47	81.3	45	103	5’ phosphorylated
		LPO	GGGTTCCCTAAGGGTTGGATCCTTATCTATTCCTGGTATAATAACTATTCAATATT	56	77.5	36
Cinnamate 4-hydroxylase (C4H)	HS and low MFA	RPO	TCGATGGAATGGGGAATAGCGGAGTCTAGATTGGATCTTGCTGGCAC	47	85.2	51	99	5’ phosphorylated
		LPO	GGGTTCCCTAAGGGTTGGAATCAACGTTGCAGCAATTGAGACAACGCTGTGG	52	88.4	52
Phytochrome	HS and low MFA	RPO	GGCTTCACAGAGGATTCCACTTGTAATGTATGCTCCATTTTCTAGATTGGATCTTGCTGGCAC	63	85.6	44	123	5’ phosphorylated
		LPO	GGGTTCCCTAAGGGTTGGACCATGTATATCAATGGTATGAATGCAAGACTGAGCTTCTTT	60	84.3	43
PrCesA11	HS and low MFA	RPO	GTTATGAATGCTGTTCATTCGGATGCTCTAGATTGGATCTTGCTGGCAC	49	82.9	45	96	5’ phosphorylated
		LPO	GGGTTCCCTAAGGGTTGGAATAAAACTGAAAGCATTCTGTCAGATAG	47	80.1	43
CCoAOMT	HS and low MFA	RPO	CAGCCAAATCCCAGTCGGTCTAGATTGGATCTTGCTGGCAC	41	84.8	54	93	5’ phosphorylated
		LPO	GGGTTCCCTAAGGGTTGGACAAGGCCCTTGCTGTCGATCCCCGCATTGAGAT	52	91.3	58
Transmenbrane serine protease 9	HS and low MFA	RPO	GCATCATGCGTCTTTAGATTAGATGAGTCTAGATTGGATCTTGCTGGCAC	50	81.5	44	111	5’ phosphorylated
		LPO	GGGTTCCCTAAGGGTTGGAGGAGCGGCTTTGCTTGGAGGAGCCATCTTTCTCCTTTAATTT	61	88.9	51
FadR	LS and high MFA	RPO	CTCAGTTCCATATCGTCATGATGCATAAGGAGATCTAGATTGGATCTTGCTGGCAC	56	83.9	45	127	5’ phosphorylated
		LPO	GGGTTCCCTAAGGGTTGGAAATGACTCCTCTAGGTGGTAGCATTAGGTCACTATAAAGAGTTTCAGTAGCT	71	85	45
T12C24.11	LS and high MFA	RPO	CCGTGCAACCATAACCTTGCAATCCCCTAAACCCCTGGTCTAGATTGGATCTTGCTGGCAC	61	90	52	131	5’ phosphorylated
		LPO	GGGTTCCCTAAGGGTTGGATCCTCTAGTCGTAAATTTGCCTTCAGTGGGCCAAGGGGTTCAAGACAGCCC	70	92.1	54
